# Supplementary material for: Safety and Tolerability of ShigActive™, a Shigella spp. Targeting Bacteriophage Preparation, in a Phase 1 Randomized, Double-Blind, Controlled Clinical Trial
Source: Antibiotics (Basel). 2024 Sep 7;13(9):858. doi: 10.3390/antibiotics13090858 (PMC11429168; doi:10.3390/antibiotics13090858)
Supplement: Supplementary file 1 [file antibiotics-13-00858-s001.zip]

Archive with 1 entries (1 files):
- antibiotics-3101496-supplementary.pdf
